# Supplementary material for: Ceciamaralia, a new genus of Dorvilleidae (Annelida) from deep waters of the Southwest Atlantic Ocean and an insight into its relationship within the family
Source: PeerJ. 2024 Oct 24;12:e18358. doi: 10.7717/peerj.18358 (PMC11512802; doi:10.7717/peerj.18358)
Supplement: Supplemental Information 1 [file peerj-12-18358-s001.zip]

Archive with 3 entries (3 files):
- Ceciamaralia final to Winclada.tre
- Ceciamaralia to Mesquite and Winclada
- Ceciamaralia to TNT
