# Supplementary material for: Ceciamaralia, a new genus of Dorvilleidae (Annelida) from deep waters of the Southwest Atlantic Ocean and an insight into its relationship within the family
Source: PeerJ. 2024 Oct 24;12:e18358. doi: 10.7717/peerj.18358 (PMC11512802; doi:10.7717/peerj.18358)
Supplement: Supplemental Information 1 [file peerj-12-18358-s001.zip › Ceciamaralia final to Winclada.tre]

tread 'tree(s) from TNT, for data in C:\Users\MDBIO\Desktop\Cladistic Ceciamaralia PeerJ Rafael\Ceciamaralia to TNT'
(0 (3 (((4 ((1 2 )((8 (10 (9 (5 6 7 ))))(13 (11 12 )))))(15 (14 16 ))(19 20 ))(17 18 ))));
proc/;
