# Supplementary material for: Ceciamaralia, a new genus of Dorvilleidae (Annelida) from deep waters of the Southwest Atlantic Ocean and an insight into its relationship within the family
Source: PeerJ. 2024 Oct 24;12:e18358. doi: 10.7717/peerj.18358 (PMC11512802; doi:10.7717/peerj.18358)
Supplement: Supplemental Information 1 [file peerj-12-18358-s001.zip › Ceciamaralia to Mesquite and Winclada]

#NEXUS
[written Wed Jun 26 17:23:20 BRT 2024 by Mesquite  version 3.81 (build 955) at LAPTOP-KTJIB9NA/100.112.48.67]

BEGIN TAXA;
	TITLE Taxa;
	DIMENSIONS NTAX=21;
	TAXLABELS
		Ninoe_jessicae Pettiboneia_wui Pettiboneia_urciensis Gymnodorvillea_floridana Marycarmenia_lysandrae Dorvillea_largindetis Dorvillea_clavata Dorvillea_cerasina Schistomeringos_rogeri Schistomeringos_perkinsi Schistomeringos_pectinata Protodorvillea_orensanzi Protodorvillea_bifida Protodorvillea_biarticulata Meiodorvillea_minuta Meiodorvillea_hartmanae Meiodorvillea_jumarsi Eliberidens_forceps Eliberidens_hartmannschroederae Ceciamaralia_lanai Ceciamaralia_nonatoi 
	;

END;


BEGIN CHARACTERS;
	TITLE  Character_Matrix;
	DIMENSIONS  NCHAR=46;
	FORMAT DATATYPE = STANDARD RESPECTCASE GAP = - MISSING = ? SYMBOLS = "  0 1 2 3";
	CHARSTATELABELS 
		1 ocelos_posteriores /  ausente presente,
		2 ocelos_anteriores /  ausente presente,
		3 antena /  ausente presente,
		4 formato_antena /  simples biarticulado mais_que_2_articulos,
		5 palpos /  ausente presente,
		6 formato_palpos /  simples biarticulado,
		7 comprim_palpo /  mais_curto_que_perist_1 mais_longo_que_perist_2 mais_longo_que_set_2,
		8 cirro_dorsal_no_parap_1 /  ausente presente,
		9 cirro_dorsal_parap_reg_ant /  ausente presente,
		10 cirro_dorsal_parap_med_e_post /  ausente presente,
		11 formato_do_cirro_dorsal /  simples biarticulado longo_digitiforme,
		12 acicula_no_cirro_dorsal /  ausente presente,
		13 posiçao_do_cirro_dorsal /  proximal meio distal,
		14 cirro_ventral_parap_1 /  ausente presente,
		15 cirro_ventral_restantes /  ausente presente,
		16 posição_do_cirro_ventral /  proximal meio distal,
		17 cirro_pigidial /  ausente um_par dois_pares,
		18 formato_do_cirro_pigid_maior /  simples_clavado anulado filiforme pseudoanulado,
		19 par_de_cirro_pigid_mais_longo /  dorsal ventral,
		20 numero_de_cerda_supra /  uma_a_tres quatro_ou_mais,
		21 cerda_que_cia_a_capilar_reg_ant /  capilar furcada geniculada geniculada_ponta_curta,
		22 mudança_na_cerda_que_cia_a_capilar /  nao sim,
		23 cerda_que_cia_a_capilar_reg_med_e_post /  capilar furcada geniculada,
		24 cultriforme_subs_furcada_post /  nao sim,
		25 formato_da_ponta_da_furcada /  blunt bifida,
		26 numero_de_cerdas_sub /  3_ou_4 mais_que_4,
		27 ponta_da_lamina_da_comp /  unidentada bidentada,
		28 espinho_subderm_guarda /  ausente presente,
		29 ponta_da_haste_da_comp /  lisa serrada,
		30 cultriforme_subst_comp_ventral /  nao sim,
		31 dente_fusionado_mandib /  ausente presente,
		32 dentes_livres_mandib /  ausente presente,
		33 suporte_maxilar /  ausente presente,
		34 margem_do_suporte /  lisa serrada,
		35 formato_da_placa_basal_sup /  reta pincer L,
		36 dentes_na_placa_basal_sup /  ausente presente,
		37 placa_basal_inferior /  ausente presente,
		38 formato_placa_basal_inf /  reta pincer L,
		39 fileira_placas_maxil_sup /  ausente presente,
		40 numero_de_placas_maxil_sup /  5_a_13 14_ou_mais até_3,
		41 placas_basais_inferiores /  ausente presente,
		42 numero_de_placas_maxil_inf /  5_a_13 14_ou_mais,
		43 fileiras_de_placas_maxil_extras /  ausente presente,
		44 reg_vent_do_prost_alargada /  nao sim,
		45 cirro_ventral_apenas_parapodios_ant /  nao sim,
		46 espinho_longo_na_ult_placa_maxil /  ausente presente ; 
	MATRIX
	Ninoe_jessicae                   000-0--000---00-2???----------00??--------0000
	Pettiboneia_wui                  0010111010210?1220?01010000010000---0-1?0-1000
	Pettiboneia_urciensis            10101110102101122?001010000010100---0-110-1000
	Gymnodorvillea_floridana         000-0--000---?1110-0112000001100??0?0-100-0000
	Marycarmenia_lysandrae           0010110000---0112010101000001110??0?0-100-0000
	Dorvillea_largindetis            1112111011110?1123010000-?11101111011011110000
	Dorvillea_clavata                1112111011110111230?0000-?11101111011011110000
	Dorvillea_cerasina               11121110111?011021010000-?1100111?0110111?0000
	Schistomeringos_rogeri           10121110111?01112?0010100110?01???011011100000
	Schistomeringos_perkinsi         1112111011110111???010100?11100011011011100000
	Schistomeringos_pectinata        1012111011110111220?10100111101111011011110000
	Protodorvillea_orensanzi         1110112111002112220010110?1011111101101?1?0000
	Protodorvillea_bifida            1111112111002112220010111?10111111011010110000
	Protodorvillea_biarticulata      10111121110021122??010100?1010????0?101?1?0000
	Meiodorvillea_minuta             0010100010001011200010100000110010000-100-0000
	Meiodorvillea_hartmanae          0010100000---011200010100000110010000-100-0000
	Meiodorvillea_jumarsi            0010100010001011200021100000110010000-100-0000
	Eliberidens_forceps              0010100000---01120003110000011001011110-0-0000
	Eliberidens_hartmannschroederae  0010100000---00-2000311000001100??21120-0-0000
	Ceciamaralia_lanai               001010001001000120001010000011000-010-120-0111
	Ceciamaralia_nonatoi             0010???000---00120002020000011000-010-120-0111

;

END;
BEGIN ASSUMPTIONS;
	TYPESET * UNTITLED   =  unord:  1- 46;

END;

BEGIN MESQUITECHARMODELS;
	ProbModelSet * UNTITLED   =  'Mk1 (est.)':  1- 46;
END;

Begin MESQUITE;
		MESQUITESCRIPTVERSION 2;
		TITLE AUTO;
		tell ProjectCoordinator;
		timeSaved 1719433400616;
		getEmployee #mesquite.minimal.ManageTaxa.ManageTaxa;
		tell It;
			setID 0 5196827979119739535;
		endTell;
		getEmployee #mesquite.charMatrices.ManageCharacters.ManageCharacters;
		tell It;
			setID 0 179227397601957611;
			mqVersion 381;
			checksumv 0 3 3289182583 null  getNumChars 46 numChars 46 getNumTaxa 21 numTaxa 21   short true   bits 15   states 15   sumSquaresStatesOnly 2847.0 sumSquares 2847.0 longCompressibleToShort false usingShortMatrix true   NumFiles 1 NumMatrices 1;
			mqVersion;
		endTell;
		getWindow;
		tell It;
			suppress;
			setResourcesState false false 100;
			setPopoutState 300;
			setExplanationSize 0;
			setAnnotationSize 0;
			setFontIncAnnot 0;
			setFontIncExp 0;
			setSize 1366 649;
			setLocation -8 -8;
			setFont SanSerif;
			setFontSize 10;
			getToolPalette;
			tell It;
			endTell;
			desuppress;
		endTell;
		getEmployee  #mesquite.charMatrices.BasicDataWindowCoord.BasicDataWindowCoord;
		tell It;
			showDataWindow #179227397601957611 #mesquite.charMatrices.BasicDataWindowMaker.BasicDataWindowMaker;
			tell It;
				getWindow;
				tell It;
					setExplanationSize 30;
					setAnnotationSize 20;
					setFontIncAnnot 0;
					setFontIncExp 0;
					setSize 1266 577;
					setLocation -8 -8;
					setFont SanSerif;
					setFontSize 10;
					getToolPalette;
					tell It;
						setTool mesquite.charMatrices.BasicDataWindowMaker.BasicDataWindow.ibeam;
					endTell;
					setActive;
					setTool mesquite.charMatrices.BasicDataWindowMaker.BasicDataWindow.ibeam;
					colorCells  #mesquite.charMatrices.NoColor.NoColor;
					colorRowNames  #mesquite.charMatrices.TaxonGroupColor.TaxonGroupColor;
					colorColumnNames  #mesquite.charMatrices.CharGroupColor.CharGroupColor;
					colorText  #mesquite.charMatrices.NoColor.NoColor;
					setBackground White;
					toggleShowNames on;
					toggleShowTaxonNames on;
					toggleTight off;
					toggleThinRows off;
					toggleShowChanges on;
					toggleSeparateLines off;
					toggleShowStates on;
					toggleReduceCellBorders off;
					toggleAutoWCharNames on;
					toggleAutoTaxonNames off;
					toggleShowDefaultCharNames off;
					toggleConstrainCW on;
					toggleBirdsEye off;
					toggleColorOnlyTaxonNames off;
					toggleShowPaleGrid off;
					toggleShowPaleCellColors off;
					toggleShowPaleExcluded off;
					togglePaleInapplicable on;
					togglePaleMissing off;
					toggleShowBoldCellText off;
					toggleAllowAutosize on;
					toggleColorsPanel off;
					toggleDiagonal on;
					setDiagonalHeight 80;
					toggleLinkedScrolling on;
					toggleScrollLinkedTables off;
				endTell;
				showWindow;
				getWindow;
				tell It;
					forceAutosize;
				endTell;
				getEmployee #mesquite.charMatrices.AlterData.AlterData;
				tell It;
					toggleBySubmenus off;
				endTell;
				getEmployee #mesquite.charMatrices.ColorByState.ColorByState;
				tell It;
					setStateLimit 9;
					toggleUniformMaximum on;
				endTell;
				getEmployee #mesquite.charMatrices.ColorCells.ColorCells;
				tell It;
					setColor Red;
					removeColor off;
				endTell;
				getEmployee #mesquite.categ.StateNamesEditor.StateNamesEditor;
				tell It;
					makeWindow;
					tell It;
						setExplanationSize 30;
						setAnnotationSize 20;
						setFontIncAnnot 0;
						setFontIncExp 0;
						setSize 1266 577;
						setLocation -8 -8;
						setFont SanSerif;
						setFontSize 10;
						getToolPalette;
						tell It;
							setTool mesquite.categ.StateNamesEditor.StateNamesWindow.ibeam;
						endTell;
						rowsAreCharacters on;
						toggleConstrainChar on;
						toggleConstrainCharNum 3;
						togglePanel off;
						toggleSummaryPanel off;
					endTell;
					showWindow;
				endTell;
				getEmployee #mesquite.categ.StateNamesStrip.StateNamesStrip;
				tell It;
					showStrip off;
				endTell;
				getEmployee #mesquite.charMatrices.AnnotPanel.AnnotPanel;
				tell It;
					togglePanel off;
				endTell;
				getEmployee #mesquite.charMatrices.CharReferenceStrip.CharReferenceStrip;
				tell It;
					showStrip off;
				endTell;
				getEmployee #mesquite.charMatrices.QuickKeySelector.QuickKeySelector;
				tell It;
					autotabOff;
				endTell;
				getEmployee #mesquite.charMatrices.SelSummaryStrip.SelSummaryStrip;
				tell It;
					showStrip off;
				endTell;
				getEmployee #mesquite.categ.SmallStateNamesEditor.SmallStateNamesEditor;
				tell It;
					panelOpen true;
				endTell;
			endTell;
		endTell;
		endTell;
end;
