# Supplementary material for: Ceciamaralia, a new genus of Dorvilleidae (Annelida) from deep waters of the Southwest Atlantic Ocean and an insight into its relationship within the family
Source: PeerJ. 2024 Oct 24;12:e18358. doi: 10.7717/peerj.18358 (PMC11512802; doi:10.7717/peerj.18358)
Supplement: Supplemental Information 1 [file peerj-12-18358-s001.zip › Ceciamaralia to TNT]

xread
46 21
Ninoe_jessicae	000-0--000---00-2???----------00??--------0000
Pettiboneia_wui	0010111010210?1220?01010000010000---0-1?0-1000
Pettiboneia_urciensis	10101110102101122?001010000010100---0-110-1000
Gymnodorvillea_floridana	000-0--000---?1110-0112000001100??0?0-100-0000
Marycarmenia_lysandrae	0010110000---0112010101000001110??0?0-100-0000
Dorvillea_largindetis	1112111011110?1123010000-?11101111011011110000
Dorvillea_clavata	1112111011110111230?0000-?11101111011011110000
Dorvillea_cerasina	11121110111?011021010000-?1100111?0110111?0000
Schistomeringos_rogeri	10121110111?01112?0010100110?01???011011100000
Schistomeringos_perkinsi	1112111011110111???010100?11100011011011100000
Schistomeringos_pectinata	1012111011110111220?10100111101111011011110000
Protodorvillea_orensanzi	1110112111002112220010110?1011111101101?1?0000
Protodorvillea_bifida	1111112111002112220010111?10111111011010110000
Protodorvillea_biarticulata	10111121110021122??010100?1010????0?101?1?0000
Meiodorvillea_minuta	0010100010001011200010100000110010000-100-0000
Meiodorvillea_hartmanae	0010100000---011200010100000110010000-100-0000
Meiodorvillea_jumarsi	0010100010001011200021100000110010000-100-0000
Eliberidens_forceps	0010100000---01120003110000011001011110-0-0000
Eliberidens_hartmannschroederae	0010100000---00-2000311000001100??21120-0-0000
Ceciamaralia_lanai	001010001001000120001010000011000-010-120-0111
Ceciamaralia_nonatoi	0010???000---00120002020000011000-010-120-0111
;

cnames
{0 ocelos_posteriores ausente presente;
{1 ocelos_anteriores ausente presente;
{2 antena ausente presente;
{3 formato_antena simples biarticulado mais_que_2_articulos;
{4 palpos ausente presente;
{5 formato_palpos simples biarticulado;
{6 comprim_palpo mais_curto_que_perist_1 mais_longo_que_perist_2 mais_longo_que_set_2;
{7 cirro_dorsal_no_parap_1 ausente presente;
{8 cirro_dorsal_parap_reg_ant ausente presente;
{9 cirro_dorsal_parap_med_e_post ausente presente;
{10 formato_do_cirro_dorsal simples biarticulado longo_digitiforme;
{11 acicula_no_cirro_dorsal ausente presente;
{12 posiçao_do_cirro_dorsal proximal meio distal;
{13 cirro_ventral_parap_1 ausente presente;
{14 cirro_ventral_restantes ausente presente;
{15 posição_do_cirro_ventral proximal meio distal;
{16 cirro_pigidial ausente um_par dois_pares;
{17 formato_do_cirro_pigid_maior simples_clavado anulado filiforme pseudoanulado;
{18 par_de_cirro_pigid_mais_longo dorsal ventral;
{19 numero_de_cerda_supra uma_a_tres quatro_ou_mais;
{20 cerda_que_cia_a_capilar_reg_ant capilar furcada geniculada geniculada_ponta_curta;
{21 mudança_na_cerda_que_cia_a_capilar nao sim;
{22 cerda_que_cia_a_capilar_reg_med_e_post capilar furcada geniculada;
{23 cultriforme_subs_furcada_post nao sim;
{24 formato_da_ponta_da_furcada blunt bifida;
{25 numero_de_cerdas_sub 3_ou_4 mais_que_4;
{26 ponta_da_lamina_da_comp unidentada bidentada;
{27 espinho_subderm_guarda ausente presente;
{28 ponta_da_haste_da_comp lisa serrada;
{29 cultriforme_subst_comp_ventral nao sim;
{30 dente_fusionado_mandib ausente presente;
{31 dentes_livres_mandib ausente presente;
{32 suporte_maxilar ausente presente;
{33 margem_do_suporte lisa serrada;
{34 formato_da_placa_basal_sup reta pincer L;
{35 dentes_na_placa_basal_sup ausente presente;
{36 placa_basal_inferior ausente presente;
{37 formato_placa_basal_inf reta pincer L;
{38 fileira_placas_maxil_sup ausente presente;
{39 numero_de_placas_maxil_sup 5_a_13 14_ou_mais até_3;
{40 placas_basais_inferiores ausente presente;
{41 numero_de_placas_maxil_inf 5_a_13 14_ou_mais;
{42 fileiras_de_placas_maxil_extras ausente presente;
{43 reg_vent_do_prost_alargada nao sim;
{44 cirro_ventral_apenas_parapodios_ant nao sim;
{45 espinho_longo_na_ult_placa_maxil ausente presente;
;


proc /;
comments 0
;
